# Supplementary material for: Serum Iodine as a Potential Individual Iodine Status Biomarker: A Cohort Study of Mild Iodine Deficient Pregnant Women in China
Source: Nutrients. 2023 Aug 11;15(16):3555. doi: 10.3390/nu15163555 (PMC10460065; doi:10.3390/nu15163555)
Supplement: Supplementary file 1 [file nutrients-15-03555-s001.zip]

Archive with 1 entries (1 files):
- nutrients-2540701-supplementary.pdf
